# Supplementary material for: Perceived facial age and biochemical indicators of glycemia in adult men and women
Source: Sci Rep. 2022 Jun 16;12:10149. doi: 10.1038/s41598-022-14555-6 (PMC9203806; doi:10.1038/s41598-022-14555-6)
Supplement: Supplementary file 1 — Supplementary Information 1. [file 41598_2022_14555_MOESM1_ESM.xlsx]

## Sheet: Arkusz1
					Supplementary Table S1 – Database for male participants
CRP	SexDim	Chronological Age	Perceived age	Perceived aging	BMI	Insulin	Glucose	HbA1C	HOMA-IR LOG	fT	Corticol	hsCRP LOG	Frequency of sunbathing	Frequency of alcohol drinking
1.79	-0.488961	34.0233	29.625	-4.39827	26.9	6.6	90	4.8	0.166331	14.57	324.02	0.341126	Only during sports practice	2-4 times per month
4.1	1.428	31.6222	39.2464	7.6242	32.55	26.3	108.4	5.4	0.84753	6.94	300.785	0.688466	Regular	Once per month or less often
0.91	1.34459	32.512	39.3846	6.87264	29.08	9.5	93	5.4	0.338752	15.85	488.734	0.00258168	Never	2-3 times per week
0.35	2.41897	32.0493	31.6389	-0.410392	23.79	9.9	93.3	5.5	0.358062	20.55	337.649	-0.829556	Only during sports practice	Once per month or less often
0.46	0.746924	31.6194	35.2951	3.67564	25.45	15.6	85.7	5.3	0.51865	18.1	387.214	-0.570307	Only during sports practice	2-3 times per week
1.74	0.947607	37.6564	39.6582	2.00183	25.04	12.1	86.7	5.3	0.413349	15.92	281.08	0.40306	Regular	2-4 times per month
0.44	1.12003	33.7577	35.8194	2.06174	22.64	9	91.8	5.7	0.30963	13.11	385.229	-0.339355	Only during sports practice	2-4 times per month
0.44	2.1543	30.6858	33.3788	2.69296	30.65	14.3	110	5.7	0.589274	15.39	299.212	-0.233857	Only during sports practice	Once per month or less often
1.87	0.87753	33.0048	37.7059	4.70109	28.75	15.3	101.6	5.3	0.58413	19.61	416.703	0.380595	Regular	Once per month or less often
1.95	0.701849	36.8104	37.2	0.389596	32.01	11.1	95.6	5.5	0.418326	11.45	185.125	0.393574	Regular	Once per month or less often
0.58	2.03516	34.0151	34.3889	0.373831	31.61	14.8	116.8	5.4	0.63025	8.84	339.903	-0.236329	Regular	2-3 times per week
0.8	1.46784	32.6078	31.8148	-0.792988	27.03	12.3	106.6	5.1	0.510207	17.64	331.431	0.0613416	Regular	Once per month or less often
1.59	0.986835	35.2279	31.9342	-3.29372	24.36	5.8	98.2	5.1	0.148084	18.09	338.229	0.273107	Only during sports practice	2-4 times per month
0.93	1.2122	31.2854	41.1972	9.91176	25.23	18.8	92.4	5.1	0.632375	20.77	302.822	0.0421897	Only during sports practice	2-3 times per week
0.35	1.19189	35.5702	37.3	1.72984	28.83	8	92	5	0.259423	10.64	337.916	-0.326964	Only during sports practice	2-3 times per week
1.66	1.13683	32.9528	35.3253	2.37253	27.94	10.7	89.9	5.5	0.375688	12.54	305.199	0.300598	Never	2-4 times per month
<0,3	1.44615	36.2847	33.9324	-2.3523	20.81	10.2	93.6	5.1	0.372421	9.18	334.339	-0.845382	Only during sports practice	2-4 times per month
1.97	1.06232	37.1937	40.1884	2.9947	26.46	8	84.7	5.4	0.223518	6.6	317.428	0.355002	Only during sports practice	2-3 times per week
0.78	1.62426	30.2861	30.2754	-0.0107431	27.95	11.4	100.5	5.4	0.451616	8.76	344.64	-0.140014	Only during sports practice	2-4 times per month
0.85	1.91158	35.0527	33.6528	-1.39993	28.73	17.4	92.1	5.1	0.597354	5.46	212.495	-0.148031	Regular	Once per month or less often
6.1	0.618774	38.0424	37.4048	-0.637675	30.74	16.9	88.7	5.4	0.568355	12.53	386.46	0.77682	Only during sports practice	2-3 times per week
4.39	1.43444	37.358	41.6618	4.30379	30.23	20.1	104.7	5.2	0.715688	13.56	377.772	0.6698	Never	2-4 times per month
2.45	0.729614	36.271	35.4507	-0.820343	27.07	13.8	90.4	5.4	0.488592	12.3	147.363	0.457739	Regular	Once per month or less often
<0,3	1.72375	39.0116	38.973	-0.0386629	26.45	12.1	122.7	4.9	0.564175	15.27	304.811	-1.17701	Regular	Once per month or less often
0.34	1.85734	36.8323	34.6818	-2.15049	21.1	7.8	108.9	4.6	0.321667	20.94	418.822	-0.749812	Regular	2-4 times per month
<0,3	-0.572166	39.8193	39.1667	-0.652635	27.36	6	99.4	4.8	0.168083	24.23	342.6	-1.32474	Regular	2-3 times per week
0.75	0.969104	30.0862	32.28	2.19376	21.97	7.1	78.6	5.3	0.139226	18.38	230.712	-0.151998	Regular	2-4 times per month
1.7	-0.131166	30.0589	29	-1.05886	33.38	17.3	89.8	5.3	0.583867	6.61	287.728	0.25935	Only during sports practice	2-4 times per month
1.24	1.50143	32.8871	33.6027	0.715676	32.36	4	95.2	5.4	-0.0267581	13.75	378.906	0.1004	Only during sports practice	2-4 times per month
1.17	1.27246	38.9788	40.2833	1.30455	23.43	5.9	89.3	5.5	0.114248	22.42	331.427	0.184122	Regular	2-4 times per month
<0,3	0.71713	39.3977	36.4167	-2.98101	23.65	5.2	82.7	5.1	0.0260538	11.22	356.584	-1.97355	Never	Once per month or less often
0.37	0.811762	36.1396	32.7564	-3.38322	27.97	11.1	95.2	5.3	0.416505	7.76	379.958	0.812421	Regular	2-4 times per month
4.8	1.62026	34.5626	37.3684	2.80579	28.36	13.4	101.9	4.9	0.527824	9.12	244.165	-0.604278	Regular	2-4 times per month
0.42	1.60067	30.4476	28.0135	-2.43413	21.7	12.1	90.4	4.8	0.431499	11.2	300.352	-0.582595	Only during sports practice	2-4 times per month
0.97	1.44691	36.2765	39.1282	2.85168	26.45	9.5	99.3	4.7	0.367218	13.82	346.475	0.125583	Only during sports practice	2-4 times per month
<0,3	0.798828	34.9514	30.9296	-4.02183	21.24	4.3	85.8	5.5	-0.0404993	21.17	403.253	-0.848618	Only during sports practice	2-4 times per month
0.42	1.04835	40.4764	40.4	-0.076386	23.04	5.6	93.5	5.5	0.111545	20.68	272.18	-0.382725	Only during sports practice	2-4 times per month
0.73	1.6599	36.4408	31.0896	-5.35124	24.54	2.2	76	5.3	-0.384219	11.71	363.89	-0.187673	Only during sports practice	2-3 times per week
1.15	1.68095	39.7262	46.7183	6.99209	30.59	20.3	98	5.2	0.691267	16.57	346.883	0.140509	Regular	2-3 times per week
0.78	0.935125	30.6694	29.1026	-1.56684	26.03	6.1	84.7	5.4	0.105758	13.17	219.456	-0.00681212	Only during sports practice	Once per month or less often
0.67	1.2904	31.0363	31.2118	0.175488	25.95	3.6	91.3	4.9	-0.0906817	14.48	373.885	-0.155196	Only during sports practice	2-3 times per week
<0,3	1.00887	38.694	37.6029	-1.0911	21.95	5.1	84.7	5.2	0.0279986	9.17	362.293	-0.913706	Never	Once per month or less often
0.64	2.50121	31.9589	41.194	9.2351	24.43	6	94.1	4.9	0.144286	20.64	305.029	0.0300713	Only during sports practice	2-4 times per month
0.76	2.10312	37.4182	30.3714	-7.04678	22.86	5	94.9	5.4	0.0687812	27.25	387.261	-0.0362874	Never	Once per month or less often
0.77	0.30739	31.7344	30.1818	-1.55261	21.88	5.6	88.5	5.1	0.0876763	20.26	399.306	0.0937633	Only during sports practice	2-4 times per month
0.48	1.6941	37.1608	38.9583	1.79748	32.31	11	87.6	5.2	0.376442	12.91	365.842	-0.21919	Regular	Once per month or less often
1.55	1.65179	30.3929	36.0182	5.6253	23.1	10.9	97.3	5.5	0.418084	13.36	433.187	0.429924	Only during sports practice	Once per month or less often
0.57	1.49725	31.4524	33.225	1.77257	28.03	4.2	90.5	4.9	-0.0275572	10.21	278.178	-0.175767	Only during sports practice	Once per month or less often
1.13	1.01609	33.9959	31.8205	-2.17538	30.77	19.17	89.8	5.3	0.628443	11.66	380.349	0.286799	Regular	2-4 times per month
1.07	0.524111	37.0842	39.1765	2.09228	31.94	17.1	92	5.2	0.589329	10.4	310.259	0.186735	Never	2-4 times per month
<0,3	1.44439	33.8891	37.1538	3.26473	24.23	6.2	88	5	0.129419	21.06	286.285	-1.28068	Regular	2-3 times per week
<0,3	0.457919	36.6078	33.5	-3.1078	27.18	6.1	92.9	5.1	0.145891	8.58	385.206	-0.595302	Only during sports practice	Once per month or less often
2.68	0.645864	42.3491	47.7436	5.39451	30.36	9.4	101.2	5.1	0.370853	28.32	206.202	0.597359	Only during sports practice	Once per month or less often
0.8	1.47253	37.0075	39.8696	2.86204	25.72	4.3	83.2	5.7	-0.0538632	17.46	304.592	-0.0414204	Regular	Once per month or less often
1.35	0.93456	44.293	45.6711	1.3781	22.92	4.2	81.8	5.4	-0.0714524	16.78	288.672	0.22486	Only during sports practice	Once per month or less often
<0,3	1.02866	30.9377	29.5645	-1.3732	26.77	12.7	97.7	5.6	0.486243	14.1	409.444	-0.726583	Only during sports practice	2-4 times per month
3.42	0.748882	40.178	40.8158	0.637829	29.72	7.4	104.8	5.1	0.282138	13.71	373.68	0.602268	Only during sports practice	2-3 times per week
0.57	1.65811	30.3354	33.8261	3.4907	26.37	5.2	88.8	5	0.0569613	14.23	372.276	-0.319001	Regular	2-4 times per month
<0,3	1.55789	35.165	32.6667	-2.49829	20.24	6.2	87.4	5.6	0.126448	7.37	432.711	-1.46389	Only during sports practice	Once per month or less often
0.59	2.50387	44.2601	47.1176	2.85755	27.46	6.8	90.7	5.2	0.182661	14.12	302.856	-0.379353	Regular	2-3 times per week
<0,3	1.50264	33.5086	33.6324	0.123797	21.08	10.5	95.8	5.3	0.3951	14.12	426.079	-1.91618	Only during sports practice	2-4 times per month
1.83	0.112239	37.8973	33.0833	-4.814	26.47	10.3	95	5.1	0.383106	13.18	341.11	0.27768	Only during sports practice	2-3 times per week
0.67	0.182142	37.0869	39.7895	2.70255	25.42	5.7	82.9	5.4	0.0669744	20.02	267.655	-0.314689	Only during sports practice	2-4 times per month
0.49	0.816777	36.8515	40	3.14853	27.97	14	92	5.2	0.502461	10.58	314.316	-0.501203	Only during sports practice	2-4 times per month
1.03	0.747994	35.0089	32.5942	-2.4147	25.92	9.6	91.1	5.5	0.334335	12.35	358.06	0.0434921	Only during sports practice	2-4 times per month
0.33	1.29446	37.2649	44.7324	7.46751	23.69	7.4	95.4	5.3	0.241325	17.35	311.618	-1.44288	Only during sports practice	Once per month or less often
<0,3	0.388717	40.0055	35.2817	-4.72379	21.56	4	82.1	5.2	-0.0910519	17.54	310.774	-1.10638	Regular	2-4 times per month
1.37	1.76132	37.6235	41.4783	3.85472	28.46	8.1	98.5	5.2	0.294466	26.76	248.427	0.152204	Only during sports practice	2-4 times per month
<0,3	0.757398	38.1109	34.8182	-3.2927	21.53	4.6	86.4	5.5	-0.00818345	17.82	280.428	0.208974	Only during sports practice	Once per month or less often
<0,3	1.34164	39.2909	38.5479	-0.742951	21.86	7.3	93	5.4	0.224351	14.03	516.928	-1.00408	Only during sports practice	Once per month or less often
1.1	0.485491	30.3628	31.8472	1.48446	22.82	4.3	85.9	5.3	-0.0399934	13.76	397.159	-0.180577	Regular	2-4 times per month
1.26	1.10499	38.8665	39.6429	0.776327	25.76	7.9	93.8	5.6	0.262375	14.92	306.817	0.131648	Regular	2-4 times per month
<0,3	1.39303	31.3238	30.3077	-1.01606	24.26	11.3	84.4	5.1	0.371966	19.03	361.216	-0.0641864	Only during sports practice	2-3 times per week
1.21	1.82615	39.4031	41.1884	1.78526	26.36	8.2	99.5	5.4	0.304182	7.22	378.715	-0.260863	Regular	2-3 times per week
0.86	0.183715	41.2266	39.6296	-1.59693	26.18	22.6	110.4	5.7	0.789622	14.88	233.04	-0.375315	Only during sports practice	Once per month or less often
2.09	1.14429	34.5462	42.1449	7.59873	25.15	3	91.3	5.1	-0.169863	15.07	149.002	0.59503	Only during sports practice	2-4 times per month
1.22	1.41339	30.6831	27.8734	-2.80968	24.03	4.9	88.8	5.2	0.031154	24.01	272.714	0.165658	Regular	2-3 times per week
2.43	0.912117	31.1704	34.0417	2.87124	24.53	9.8	82.8	5.3	0.301801	12.28	300.184	0.096206	Regular	Once per month or less often
1.02	1.57208	32.4517	34.6628	2.21105	22.79	6.5	94.7	5.4	0.181808	16.96	324.461	0.208599	Only during sports practice	2-4 times per month
<0,3	1.9357	39.9206	30.7333	-9.18727	23.88	3.5	82.4	5.3	-0.14746	14.61	287.932	-0.917758	Never	2-4 times per month
0.98	1.75729	40.3258	40.0547	-0.271117	23.88	4.1	78.9	5.2	-0.0975942	13.14	297.284	0.0433067	Only during sports practice	Once per month or less often
0.82	1.92742	38.2341	38.1728	-0.0612467	23.42	6.3	77.9	5.3	0.083423	17.38	369.393	0.0184333	Only during sports practice	Once per month or less often
1.15	2.2285	36.4298	34.9306	-1.49929	29.93	16.3	91.3	5.4	0.565203	10.75	271.952	0.197797	Regular	2-4 times per month
<0,3	1.21983	36.5339	40.027	3.49315	21.36	1.9	82.9	5.1	-0.410147	13.66	344.506	-1.59307	Only during sports practice	2-3 times per week
0.78	2.6226	43.384	43.0149	-0.369058	24.91	3.6	92.2	5.8	-0.0864216	17.74	276.53	-0.0653028	Only during sports practice	2-3 times per week
0.92	1.26601	43.7563	42.1905	-1.56586	27.85	11.3	92.7	5.3	0.412703	11.32	352.117	0.0445137	Only during sports practice	2-4 times per month
<0,3	1.20294	29.9548	28.3467	-1.60816	23.02	6	86.4	5.3	0.10721	17.09	317.944	-1.15422	Only during sports practice	Once per month or less often
0.55	0.465045	34.3682	37.7093	3.34106	21.27	3.1	89.1	5.1	-0.166216	21.64	314.632	-0.393886	Only during sports practice	Once per month or less often
1.16	1.02453	32.4873	29.0714	-3.41591	22.49	5.3	85.7	4.9	0.0498017	12.54	400.431	-0.0433603	Only during sports practice	2-3 times per week
0.42	0.729023	37.7276	43.2571	5.52956	25.29	10.9	90.1	5	0.384696	9.77	334.1	-1.18377	Regular	2-3 times per week
1.23	0.980579	34.3847	35.1235	0.738789	22.44	8.2	93.1	5	0.275309	14.37	348.419	0.0254167	Never	2-3 times per week
0.43	1.76876	36.5284	33.9333	-2.59507	20.98	8.1	84.8	5	0.229426	10.82	269.918	-0.483579	Regular	2-4 times per month
0.33	1.29827	33.5359	33.8861	0.350142	23.93	8.5	97	5.4	0.308736	24.98	387.891	-0.793649	Never	2-4 times per month
0.35	0.509799	37.9685	42.4474	4.47885	23.76	6.4	96.7	5.7	0.184151	7.77	248.992	-0.70733	Regular	2-4 times per month
2.67	1.44796	35.4689	41.25	5.78114	25.65	6	89.9	5.5	0.124456	14.92	289.557	0.395959	Regular	2-4 times per month
0.85	1.08548	32.9281	28.5696	-4.35851	32.37	10.5	90.4	5.3	0.369903	4.88	247.358	-0.19242	Only during sports practice	2-4 times per month
1.77	1.19479	39.1239	42.3194	3.19556	28.21	25.4	93.3	5.2	0.76726	7.66	179.216	0.288762	Regular	2-4 times per month
0.95	0.171886	31.8905	38.0676	6.17708	28.74	7.5	90.2	5.1	0.222813	18.05	280.635	-0.0491088	Regular	2-3 times per week
2.06	0.668315	31.4552	35.0145	3.55933	27.41	5.2	78.7	4.8	0.00452305	21.55	297.367	0.390303	Regular	2-3 times per week
0.39	1.21867	35.1211	36.125	1.00385	24.27	6	95.4	5.4	0.150245	9.74	194.716	-0.46977	Only during sports practice	2-4 times per month
0.43	0.875242	38.7981	32.5	-6.29808	23.43	5.9	87.4	4.9	0.104908	13.36	318.32	-0.414038	Regular	Once per month or less often
0.36	0.245995	39.5866	33.2	-6.38658	25.13	10.4	98	5.4	0.400804	7.18	288.199	-0.689832	Only during sports practice	2-4 times per month
0.61	0.118474	33.5086	28.5714	-4.93713	25.81	5.7	90.5	4.9	0.105068	19.9	414.327	-0.334126	Only during sports practice	2-4 times per month
1.08	0.716317	38.7926	38.1558	-0.636764	34.75	21.8	97.2	5.6	0.718668	7.9	232.202	0.0845886	Regular	Once per month or less often
1.13	1.28662	37.1362	33.0938	-4.04246	25.2	4.3	79.7	5.3	-0.0725282	11.03	222.569	0.0620699	Only during sports practice	Once per month or less often
<0,3	0.210801	31.217	31.5811	0.364106	25.87	9.7	95.3	5.5	0.35841	15.08	296.699	-0.719477	Only during sports practice	2-3 times per week
0.81	1.68162	31.1896	37	5.8104	18.72	2.6	71.9	5.1	-0.335753	12.33	335.594	-0.105813	Regular	2-3 times per week
0.7	1.08976	30.7844	26.7397	-4.04467	20.65	7.5	99.3	5.7	0.264555	13.81	418.446	-0.210382	Never	2-4 times per month
<0,3	1.49065	30.6639	32.8182	2.15425	26.5	8.2	94.3	5.4	0.280871	13.09	393.997	-1.61828	Never	2-4 times per month
1.41	0.425229	37.4237	34.3293	-3.09441	24.85	10.1	102.2	4.9	0.406317	11.83	353.904	0.160511	Regular	2-3 times per week
2.97	1.73272	36.6188	38.4	1.78125	26.18	16.6	96.8	5.4	0.598528	11.3	316.23	0.48443	Only during sports practice	2-4 times per month
0.89	1.18726	38.6201	37.2209	-1.39919	25.59	11.6	88.9	5.3	0.405905	10.49	311.303	-0.126198	Only during sports practice	2-3 times per week
1.08	0.57041	36.783	38.1899	1.40685	24.49	4.5	103.9	5.2	0.062373	24.72	406.569	0.0424674	Only during sports practice	2-4 times per month
<0,3	1.61645	33.2813	32.6471	-0.634255	29.07	6.6	87.6	5.4	0.154593	15.26	312.937	-1.35675	Only during sports practice	2-4 times per month
0.35	1.16975	38.8118	35	-3.81177	20.23	10.8	78.7	5.3	0.321943	24.21	376.849	-0.789617	Only during sports practice	2-3 times per week
1	0.352444	35.4114	33.197	-2.21439	22.9	4.9	85.3	5.6	0.0136901	7.9	346.57	-0.085549	Regular	Once per month or less often
