# Supplementary material for: Perceived facial age and biochemical indicators of glycemia in adult men and women
Source: Sci Rep. 2022 Jun 16;12:10149. doi: 10.1038/s41598-022-14555-6 (PMC9203806; doi:10.1038/s41598-022-14555-6)
Supplement: Supplementary file 2 — Supplementary Information 2. [file 41598_2022_14555_MOESM2_ESM.xlsx]

## Sheet: Arkusz1
					Supplementary Table S2 – Database for female participants
Menstrual cycle day	CRP	Chronological age	Perceived age	Perceived aging	HbA1c	BMI LOG	Insulin LOG	Glucose	HOMA-IR	E2 LOG	Cortisol	hsCRP LOG	SexDim	Freq of alcohol drinking	How often	SPF Filters
4	<1	27.4167	32.2	4.78333	4.8	1.34616	0.70757	87.8	1.10563	1.39794	275.536	-0.574834	-0.0776932	2-4 times per month	Only during sports practice	YES
2	3.4	27.9167	34.92	7.00333	5.4	1.47188	0.944483	92.8	2.0164	1.43136	445.17	0.610416	0.673374	2-3 times per week	Only during sports practice	YES
4	<1	24.5	27.62	3.12	5	1.34262	0.643453	95.7	1.0397	1.27875	392.781	-1.19386	0.192541	2-3 times per week	Only during sports practice	YES
3	<1	24.25	26.11	1.86	4.7	1.34947	0.982271	97.2	2.304	1.43136	305.215	-0.732119	0.349104	Once per month or less often	Only during sports practice	NO
3	<1	27.8333	33.89	6.05667	4.9	1.45773	0.724276	87.5	1.14506	1.32222	286.624	-0.228104	0.298046	2-4 times per month	Only during sports practice	YES
4	1.2	24.75	24.24	-0.51	5	1.26553	1.01284	94.4	2.40079	1	246.447	-0.0182445	-0.277559	Once per month or less often	Never	YES
3	<1,0	25.5833	28.29	2.70667	5	1.32777	0.681241	83.1	0.984889	1.07918	351.143	-0.607592	0.333755	2-3 times per week	Only during sports practice	YES
3	1	32.8333	33.57	0.736667	4.6	1.35641	0.851258	105.5	1.84951	1.39794	426.163	-0.0617604	-0.944706	2-3 times per week	Only during sports practice	YES
2	1.2	31.5833	27.57	-4.01333	5.2	1.35946	0.913814	92	1.86272	1.69897	171.103	0.169526	0.543661	Once per month or less often	Regular	YES
4	3.9	28.0833	34.03	5.94667	5.3	1.46195	0.963788	98.9	2.24662	1.47712	211.17	0.659412	-0.25432	2-4 times per month	Only during sports practice	YES
4	1.3	24.25	24.97	0.72	5	1.36455	0.913814	82.7	1.67442	1.79239	380.662	0.0655046	-0.602618	2-3 times per week	Never	NO
3	<1	25.5	26.29	0.79	4.9	1.25382	0.60206	93.3	0.921481	1.20412	388.151	-0.226815	-0.365996	2-4 times per month	Never	YES
3	<1	25.6667	30.01	4.34333	4.9	1.28825	0.929419	97	2.0358	1.11394	414.616	-0.130265	0.609508	2-4 times per month	Never	YES
4	<1	27	25.719	-1.28099	4.9	1.34811	0.977724	88.7	2.08062	1.6721	226.904	-0.442359	-0.169133	2-4 times per month	Only during sports practice	YES
3	<1,0	27	32.8182	5.81818	5	1.42177	0.913814	92.3	1.86879	1.34242	145.676	-0.260249	0.117062	2-3 times per week	Only during sports practice	NO
4	1.1	28.4167	25.9339	-2.48278	4.8	1.37254	0.845098	89.5	1.54691	1.44716	353.896	-0.135449	-0.106178	2-4 times per month	Only during sports practice	NO
3	4.8	27.8333	35.4711	7.63774	4.8	1.40993	0.568202	82.9	0.757358	1.75587	210.829	0.655548	-0.347904	Once per month or less often	Only during sports practice	YES
4	1	26.25	29.8512	3.60124	4.8	1.27346	0.556303	86.1	0.765333	1.68124	179.866	-0.147076	-0.346007	2-4 times per month	Only during sports practice	NO
4	4.3	26.4167	28.124	1.7073	4.8	1.34577	0.748188	88.9	1.22923	1.63347	226.473	0.57756	0.0547749	Once per month or less often	Only during sports practice	YES
4	<1	25.75	31.9256	6.17562	4.9	1.28421	0.544068	79.9	0.690494	1.44716	189.278	-0.866219	0.456554	2-4 times per month	Never	YES
4	<1	30.4167	32.5868	2.17011	4.9	1.3566	0.973128	97.6	2.26528	1.32222	296.975	-0.839032	0.54918	Once per month or less often	Only during sports practice	YES
4	<1	34.1667	29.1322	-5.03444	4.8	1.34733	0.763428	80.9	1.15857	1.47712	337.163	-1.01936	-0.0465094	2-4 times per month	Only during sports practice	YES
4	<1	29.3333	33.3967	4.06336	4.6	1.34733	0.982271	93.9	2.22578	1.43136	168.207	-0.860644	0.362109	Once per month or less often	Only during sports practice	YES
4	<1	30.3333	35.7521	5.41873	5.3	1.34321	0.690196	92.4	1.11793	1.78533	293.1	-0.977969	0.188108	2-4 times per month	Only during sports practice	NO
3	<1,0	31.8333	38.2149	6.38154	5	1.38792	0.869232	87.7	1.60242	1.60206	463.203	-0.330502	0.553174	2-4 times per month	Only during sports practice	YES
4	2.5	25.0833	28.0992	3.01584	5	1.31534	0.518514	83.5	0.68037	1.59106	120.822	0.401788	0.120282	2-4 times per month	Regular	NO
4	1.1	29.0833	28.1983	-0.884986	4.6	1.34025	0.643453	100.4	1.09077	1.5682	323.996	-0.0754635	0.836019	2-4 times per month	Regular	YES
3	<1	29.75	41.5101	11.7601	5.1	1.27068	1.08636	93.4	2.81353	1.79239	202.118	-0.398678	0.66475	Once per month or less often	Regular	YES
3	3.4	34.0833	36.2626	2.17929	4.8	1.35583	0.568202	85.2	0.77837	1.63347	187.222	0.555246	1.02398	2-4 times per month	Never	YES
4	<1	28.0833	28.0455	-0.0378788	5	1.37107	0.892095	88.2	1.69867	1.25527	335.748	-0.54048	0.00338573	2-4 times per month	Regular	NO
4	3.5	26.25	32.5051	6.25505	5	1.31218	0.60206	91.2	0.900741	1.36173	339.137	0.479191	0.139391	2-3 times per week	Regular	YES
3	<1	27.5	34.9848	7.48485	5	1.26647	0.857332	90.4	1.60711	1.6902	268.364	-0.653458	0.226442	Once per month or less often	Only during sports practice	YES
2	<1	32.0833	29.6111	-2.47222	5.2	1.36003	0.934498	79.6	1.69027	1.59106	231.386	-0.757056	-0.0530594	2-3 times per week	Regular	YES
4	<1	26.0833	26.1111	0.0277778	4.9	1.54753	1.32838	87.9	4.62289	1.41497	153.353	-0.700118	0.46816	2-4 times per month	Regular	YES
4	1.8	30.25	29.404	-0.84596	4.9	1.29226	1.02531	99.8	2.61205	1.61278	238.821	0.171261	0.213343	2-4 times per month	Regular	NO
4	<1	26.75	28.4242	1.67424	5	1.36605	1.12057	97.4	3.17452	1.50515	154.887	-0.469814	-0.570258	2-3 times per week	Never	NO
3	<1	27.4167	28.4242	1.00758	4.9	1.31702	0.799341	86.2	1.34089	1.34242	250.341	-0.467405	1.47437	Once per month or less often	Only during sports practice	NO
3	1.9	24.4167	27.3131	2.89646	5	1.28443	0.623249	84.2	0.873185	1.6902	150.849	0.267862	-0.651207	Once per month or less often	Only during sports practice	NO
3	2.2	25.9167	28.141	2.22436	4.9	1.32056	0.919078	92.5	1.89568	1.83885	362.526	0.332225	-0.253611	Once per month or less often	Only during sports practice	NO
4	<1	33	29.7179	-3.28205	5.2	1.29732	0.770852	95.7	1.39415	1.65321	184.284	-0.993558	0.0764569	Once per month or less often	Only during sports practice	YES
4	3.8	26.25	34.0897	7.83974	5.2	1.41614	0.90309	82.8	1.63556	1.36173	150.721	0.49151	-0.255261	Once per month or less often	Only during sports practice	YES
3	1.3	28.3333	30.2564	1.92308	5.2	1.30514	0.672098	85.7	0.994543	1.57978	231	-0.0345847	0.962874	2-4 times per month	Only during sports practice	NO
3	<1	27.5833	27.4872	-0.0961538	4.8	1.29159	0.755875	100	1.40741	1.69897	201.974	-0.628389	0.310787	2-4 times per month	Regular	NO
4	<1	29.9167	40.9487	11.0321	4.8	1.35641	0.716003	82.9	1.0644	1.70757	155.541	-0.776191	0.293093	Once per month or less often	Never	YES
3	2.4	26.25	35.5256	9.27564	4.9	1.3019	1.01703	85	2.18272	1.5563	447.119	0.340902	0.153347	2-4 times per month	Regular	YES
4	<1	27.9167	30.7051	2.78846	5.1	1.33546	1.03743	89.7	2.41415	0.845098	344.91	-0.267848	-0.376476	2-4 times per month	Only during sports practice	YES
3	1.3	32.0833	36.6667	4.58333	5.5	1.4612	0.892095	96.4	1.85659	1.51851	370.948	0.0540627	-0.654215	2-3 times per week	Never	NO
4	<1	27.4167	29.4103	1.99359	5	1.26245	0.716003	86.5	1.11062	1.80618	242.167	-1.13815	-0.397331	2-4 times per month	Regular	YES
4	<1	27.8333	24.0787	-3.75468	5	1.26905	0.612784	89.8	0.909086	1.68124	208.816	-0.57369	0.797987	2-4 times per month	Regular	YES
4	<1	26.5833	31.9101	5.32678	4.9	1.33465	0.80618	86.7	1.37007	1.62325	381.778	-0.457084	0.950018	Once per month or less often	Regular	NO
4	2.1	30.8333	31.4494	0.616105	5.1	1.30963	0.732394	82.5	1.1	1.27875	336.904	0.358899	0.570439	2-4 times per month	Regular	YES
3	1.1	27.75	34.4382	6.6882	5.3	1.31345	0.491362	83.4	0.63837	0.69897	412.911	-0.0958101	-0.587809	Once per month or less often	Only during sports practice	YES
3	1.7	28.4167	32.4551	4.03839	5.3	1.38578	0.832509	96.6	1.62193	1.4624	196.165	0.22575	0.122774	2-4 times per month	Never	YES
2	1	32.1667	34.8315	2.66479	4.9	1.25503	0.826075	88.9	1.47069	1.61278	316.788	-0.162189	0.51949	2-4 times per month	Regular	YES
4	4.4	25.5	33.9213	8.42135	5.3	1.43886	0.939519	87.6	1.88178	1.60206	189.501	0.807755	1.03973	Once per month or less often	Regular	YES
4	<1	26	31.1011	5.10112	5	1.32305	0.863323	89.6	1.61501	1.6902	154.805	-0.444221	0.359605	2-4 times per month	Only during sports practice	YES
3	<1	31.0833	28.2697	-2.81367	5	1.24625	0.70757	95.3	1.20007	1.51851	318.965	-0.96067	-0.444984	2-4 times per month	Only during sports practice	NO
2	3.1	27	32.5056	5.50562	5.1	1.39094	0.681241	85.8	1.01689	1.36173	187.032	0.451358	-0.390567	2-4 times per month	Regular	YES
2	1.4	26.5833	29.0714	2.4881	4.8	1.35832	0.954243	89.5	1.98889	1.4624	165.471	0.000607193	0.244461	2-4 times per month	Only during sports practice	YES
2	<1	32.25	27.9694	-4.28061	4.9	1.38828	0.716003	94.9	1.21847	1.51851	312.006	-1.04459	0.595021	2-4 times per month	Only during sports practice	YES
2	<1	28.4167	29.9796	1.56293	4.4	1.45788	0.963788	91.5	2.07852	1.86332	231.242	-0.493371	0.3244	2-4 times per month	Regular	NO
4	<1	28.5833	27.2755	-1.30782	5	1.2667	0.924279	86	1.7837	1.72428	185.845	-0.795349	-0.129716	Once per month or less often	Only during sports practice	NO
4	<1	26.75	24.4286	-2.32143	5	1.21325	0.826075	85.9	1.42106	1.6721	131.265	-0.641301	-0.0756586	Once per month or less often	Never	YES
3	2.9	31.0833	28.4592	-2.62415	5.3	1.28443	1.12385	93	3.05407	1.81954	182.917	0.383766	-0.236973	2-4 times per month	Only during sports practice	NO
2	3.1	26.0833	30.6224	4.53912	5.2	1.28194	0.778151	86.4	1.28	1.39794	258.722	0.404004	0.08902	Once per month or less often	Regular	YES
4	<1	31	27.1071	-3.89286	4.7	1.36021	0.968483	82.3	1.88985	1.49136	170.803	-0.500526	0.200559	2-4 times per month	Only during sports practice	YES
4	1	29	28.3571	-0.642857	4.9	1.32613	0.880814	87.2	1.63635	1.70757	207.072	-0.228842	-0.901937	2-4 times per month	Regular	YES
2	<1	25.4167	25.8163	0.39966	4.7	1.46315	0.869232	84.5	1.54395	1.5563	186.075	-0.240723	0.743187	2-4 times per month	Never	YES
3	1.5	25.75	26.7245	0.97449	5.5	1.45591	1.27416	105.5	4.89728	1.72428	246.683	0.0911175	0.684145	2-4 times per month	Never	YES
2	<1	29.3333	29.6224	0.289116	5	1.30878	0.875061	93	1.72222	1.57978	89.2797	-1.2539	-0.545886	2-4 times per month	Only during sports practice	YES
2	4.7	27.5833	31.9592	4.37585	4.9	1.40123	1.02119	81.2	2.10519	1.5682	166.146	0.619661	0.254932	Once per month or less often	Regular	YES
2	1.3	30.6667	36.8981	6.23148	5.2	1.33965	0.819544	75.8	1.23526	1.47712	128.282	0.0274289	0.0197228	2-4 times per month	Never	YES
3	5.6	28.75	34.4676	5.71759	5.2	1.41531	0.851258	77.8	1.3639	1.20412	219.742	0.748791	-0.0933877	2-4 times per month	Regular	YES
2	3.7	26.3333	24.4444	-1.88889	5.3	1.46255	0.826075	89.8	1.48558	1.17609	209.098	0.642788	0.158554	2-3 times per week	Only during sports practice	NO
3	1.7	30.6667	43.662	12.9954	5	1.37033	0.748188	77.2	1.06746	1.41497	255.103	0.217627	1.24437	Once per month or less often	Only during sports practice	YES
4	<1	30.1667	34.4213	4.25463	5	1.28892	0.778151	97.8	1.44889	1.27875	280.941	-0.888275	-0.393493	2-4 times per month	Only during sports practice	YES
4	1.8	26.3333	22.8843	-3.44907	5.3	1.27875	0.447158	89.2	0.616691	1.49136	251.11	0.259782	-0.363307	2-4 times per month	Only during sports practice	YES
3	<1	32	30.8333	-1.16667	5.3	1.25261	0.799341	81.4	1.26622	1.63347	279.909	-0.595563	-0.18603	2-4 times per month	Only during sports practice	YES
2	<1	30.75	24.088	-6.66204	5.4	1.30792	0.568202	85.7	0.782938	1.30103	348.803	-0.812837	-0.0284023	Once per month or less often	Only during sports practice	NO
3	1.07	28.9167	29.1991	0.282407	4.9	1.33786	0.778151	78	1.15556	1.30103	151.055	-0.213755	-0.391292	2-4 times per month	Only during sports practice	YES
2	<1	25.6667	29.1574	3.49074	5.4	1.2887	1.04922	94.3	2.6078	1.27875	182.975	-0.623432	-0.166167	2-4 times per month	Regular	YES
3	<1	30.3333	38.5287	8.19537	4.8	1.31154	0.579784	84.5	0.79284	1.50515	176.461	-0.445002	0.158627	2-4 times per month	Regular	YES
4	<1	29.5	30.7917	1.29167	5	1.33506	0.770852	92.9	1.35336	1.04139	154.435	-0.931555	-0.105223	2-4 times per month	Only during sports practice	YES
3	2.1	27.75	26.3565	-1.39352	4.8	1.34772	0.653213	81.7	0.907778	1.23045	218.126	0.212058	-0.179105	2-4 times per month	Regular	YES
4	1.7	24.5833	27.2067	2.6234	4.8	1.29929	1.11727	94.3	3.0502	1.32222	332.841	0.113955	0.270151	2-4 times per month	Only during sports practice	NO
2	<1	31	32.7788	1.77885	5.1	1.31006	0.826075	83.1	1.37474	1.41497	248.894	-0.53154	0.878902	2-4 times per month	Only during sports practice	YES
3	1.8	27.25	33.5769	6.32692	5.2	1.3941	1.11059	82.6	2.63096	1.36173	174.257	0.183088	0.382747	Once per month or less often	Regular	NO
4	<1	29.9167	27.9327	-1.98397	5.1	1.28578	0.851258	82.2	1.44104	1.5682	174.81	-3	-0.417782	2-4 times per month	Only during sports practice	YES
3	5	25.3333	30.7885	5.45513	5.4	1.37603	1.04922	82.1	2.27042	0.778151	198.936	0.652383	0.90303	Once per month or less often	Regular	NO
4	1.1	31.75	32	0.25	5	1.34967	0.763428	96.7	1.38484	1.34242	266.262	-0.0558011	-0.398264	2-3 times per week	Never	NO
3	1.1	27	28.1587	1.15865	4.8	1.37603	0.799341	90.7	1.41089	0.90309	289.041	-0.0825738	0.674995	2-4 times per month	Only during sports practice	YES
2	<1	26.4167	30.6635	4.24679	4.9	1.28556	0.716003	86.5	1.11062	1.23045	296.128	-0.70954	-0.114882	2-3 times per week	Never	YES
3	<1	31	25.649	-5.35096	4.8	1.29248	0.770852	75.3	1.09696	1.76343	243.911	-0.4844	-0.247507	2-4 times per month	Regular	YES
3	1	26.0833	27.4231	1.33974	4.9	1.36698	0.869232	87.5	1.59877	1.38021	373.111	-0.00478694	0.442837	2-4 times per month	Only during sports practice	YES
4	1	31.6667	32.8654	1.19872	4.8	1.35641	1.03743	91.6	2.46528	1.5563	172.128	-0.151101	0.8082	2-3 times per week	Never	YES
3	<1	27.5833	27.6346	0.0512821	5	1.31091	0.913814	87.1	1.76351	1.66276	420.504	-0.555505	-0.420119	2-4 times per month	Never	YES
4	<1	27.9167	27.875	-0.0416667	5.3	1.33163	0.80618	91.1	1.4396	1.5563	370.618	-0.224364	0.331609	2-4 times per month	Regular	YES
4	<1	33.1667	35.17	2.00333	5	1.26553	0.70757	86	1.08296	2.04139	202.888	-0.671883	1.06193	Once per month or less often	Regular	YES
4	1.6	25.75	23.34	-2.41	5.2	1.33224	0.944483	86.1	1.87081	1.54407	457.442	0.161516	-0.351656	Once per month or less often	Regular	YES
3	3.2	29.5833	25.88	-3.70333	4.9	1.32346	0.653213	93.4	1.03778	1.72428	267.584	0.557631	0.170099	Once per month or less often	Regular	YES
4	<1	25.1667	33.05	7.88333	5.3	1.28556	0.724276	83.7	1.09533	1.41497	421.155	-1.41417	0.0588858	2-4 times per month	Regular	NO
3	<1	27.5833	27.42	-0.163333	5.1	1.29623	0.838849	84.1	1.43281	1.62325	315.543	-1.02497	-0.702345	2-4 times per month	Only during sports practice	YES
3	1.3	30	36.36	6.36	5.1	1.2783	0.653213	75.9	0.843333	1.75587	218.529	-0.00169256	1.14884	2-4 times per month	Never	NO
2	<1	27.1667	29.65	2.48333	5	1.26788	0.69897	88.4	1.09136	1.49136	371.839	-0.858193	-0.34697	2-4 times per month	Regular	NO
2	1.2	25.8333	29.76	3.92667	5.1	1.33786	0.724276	84.5	1.1058	1.50515	342.931	-0.0818925	-0.0778842	2-4 times per month	Only during sports practice	YES
3	<1	31.5833	31.83	0.246667	4.6	1.2667	0.477121	86.9	0.643704	1.6721	265.682	-0.550021	-0.00574307	2-3 times per week	Only during sports practice	YES
2	<1	27.1667	24.7	-2.46667	5.1	1.26198	0.556303	84.1	0.747556	1.39794	199.81	-0.91115	-0.0306712	2-4 times per month	Only during sports practice	NO
3	5.1	31.1667	28.83	-2.33667	5.3	1.49872	0.748188	86	1.18914	1.53148	306.915	0.655629	-0.505372	Once per month or less often	Only during sports practice	YES
4	2	26.8333	34.52	7.68667	5.2	1.4188	1.11727	88.9	2.87553	1.43136	181.031	0.210995	0.385232	Once per month or less often	Regular	YES
2	1.6	27.1667	24.2347	-2.93197	4.9	1.28149	1.02119	81.1	2.10259	1.77815	231.907	0.138135	-0.316897	2-4 times per month	Only during sports practice	YES
4	1.5	30	33.9082	3.90816	5.1	1.4188	0.763428	77.4	1.10844	1.54407	193.804	-0.0809663	1.80734	2-4 times per month	Regular	YES
3	<1	27.1667	29.2857	2.11905	5.1	1.36021	0.90309	86.3	1.70469	1.38021	238.574	-0.496273	-0.176658	2-4 times per month	Regular	YES
2	1.1	30.3333	29.8469	-0.486395	5.1	1.28713	0.78533	88.1	1.32694	1.86332	182.645	-0.116624	-0.658044	2-4 times per month	Regular	YES
2	<1	25.3333	31.5816	6.2483	5.2	1.3707	0.812913	87.4	1.40272	1.39794	130.012	-0.592942	0.487764	2-4 times per month	Regular	YES
3	<1	24.75	27.3367	2.58673	5.4	1.35927	0.724276	92.4	1.20919	1.32222	363.692	-1.03817	-0.96578	2-4 times per month	Regular	NO
2	1.3	31.9167	30.5102	-1.40646	4.8	1.36959	0.869232	81.3	1.48548	2.02531	181.715	0.0608621	0.94017	2-3 times per week	Never	YES
4	2	29.8333	31.1633	1.32993	4.8	1.28623	0.477121	82.1	0.608148	1.5682	348.871	0.327221	0.771283	2-4 times per month	Regular	YES
2	2.5	26.9167	31.8776	4.96088	5	1.30211	0.556303	82.2	0.730667	1.14613	264.537	0.362205	0.442058	Once per month or less often	Regular	NO
4	<1	31.25	37.8163	6.56633	5	1.41797	0.763428	91	1.30321	1.07918	200.323	-0.763464	-0.329982	2-4 times per month	Regular	YES
3	1.1	27.25	28.398	1.14796	5.3	1.37457	0.556303	80.8	0.718222	1.63347	311.932	0.00143747	-0.367352	2-4 times per month	Regular	YES
4	1.4	26.3333	29.7653	3.43197	4.8	1.39393	0.869232	92.1	1.68281	1.64345	143.586	0.096874	0.0274505	Once per month or less often	Regular	YES
4	1.1	31.1667	30.551	-0.615646	5.2	1.29907	0.50515	76.6	0.605235	1.59106	117.394	-0.256751	-0.286684	2-4 times per month	Regular	YES
2	<1	31.0833	31.4388	0.355442	5.3	1.34124	0.568202	87.2	0.796642	1.50515	150.623	-1.2182	1.7089	2-4 times per month	Only during sports practice	YES
3	<1	31.6667	31.1979	-0.46875	5.3	1.37438	0.80618	88.7	1.40168	1.44716	173.929	-0.323373	-0.570203	2-3 times per week	Only during sports practice	NO
2	<1	27.3333	28.8333	1.5	5	1.2938	0.556303	84.2	0.748444	1.5563	230.463	-2.34116	-0.498601	Once per month or less often	Regular	YES
4	<1	30.3333	25.2604	-5.07292	5.3	1.26198	0.690196	83.8	1.01388	1.92428	379.767	-2.34116	0.162325	2-4 times per month	Regular	NO
4	<1	26.3333	27.6562	1.32292	4.9	1.33405	0.69897	86.7	1.07037	1.83885	319.628	-0.329095	-0.120618	2-4 times per month	Only during sports practice	YES
2	<1	30.0833	29.7917	-0.291667	5.1	1.35257	0.39794	82.1	0.50679	1.59106	116.116	-0.14426	-0.216134	Once per month or less often	Only during sports practice	YES
4	1.6	25.5833	33.4583	7.875	5.1	1.35372	0.342423	84.2	0.457383	1.59106	146.86	0.102596	-0.698378	2-4 times per month	Only during sports practice	YES
2	1.6	25.1667	31.7083	6.54167	5.3	1.34262	0.799341	83.9	1.30511	1.04139	132.955	0.105429	0.894572	Once per month or less often	Only during sports practice	NO
2	2.2	25.3333	30.4583	5.125	4.8	1.34044	0.653213	87.1	0.967778	0.69897	141.501	0.371867	0.489674	2-4 times per month	Only during sports practice	YES
3	2.1	30.4167	36.0312	5.61458	5	1.42078	0.612784	80.7	0.816963	1.54407	165.519	0.407446	1.10769	2-4 times per month	Only during sports practice	YES
4	0.57	30.0833	27.5	-2.58333	5.3	1.29513	0.875061	93.6	1.73333	1.62325	307.18	-0.185001	-0.531768	2-4 times per month	Regular	NO
4	<1	25.9167	30.8542	4.9375	5	1.31239	0.886491	84.4	1.60464	1.74036	316.316	-1.26281	0.263858	Once per month or less often	Regular	YES
3	6.49	26.75	26.7396	-0.0104167	5	1.32243	0.770852	77.6	1.13047	1.44716	254.17	0.352322	0.749993	2-3 times per week	Only during sports practice	YES
4	<1	32.25	29	-3.25	4.8	1.23629	0.414973	89	0.571358	1.81291	304.717	-0.61466	0.459696	2-3 times per week	Regular	YES
2	0.17	31.25	30.6979	-0.552083	5.1	1.33405	0.80618	109	1.72247	1.57978	468.351	-1.0903	-0.151773	2-3 times per week	Only during sports practice	YES
3	0.82	26.5	36.8646	10.3646	5.1	1.39655	0.875061	90.7	1.67963	1.4624	214.13	-0.133114	-0.247286	2-4 times per month	Only during sports practice	YES
2	1.02	31.9167	33.9111	1.99444	5.1	1.27068	0.778151	87.7	1.29926	1.68124	253.241	0.0309101	0.83349	2-4 times per month	Only during sports practice	YES
3	0.77	25.3333	28.7444	3.41111	4.8	1.36192	0.70757	78.5	0.988519	1	356.104	-0.0791453	1.60611	2-4 times per month	Regular	YES
2	2.57	32.0833	42.8333	10.75	5.1	1.52776	1.35603	94	5.26864	1.4624	238.13	0.423011	0.733405	2-4 times per month	Only during sports practice	NO
2	3.1	29.6667	32.9333	3.26667	5.3	1.549	1.19312	89.6	3.45126	1.43136	201.777	0.545121	1.04485	2-4 times per month	Regular	YES
3	0.61	30.4167	27.3444	-3.07222	5.2	1.41162	0.672098	91.7	1.06417	1.43136	183.804	-0.15735	0.472971	2-4 times per month	Regular	YES
2	0.67	32.9167	37.9111	4.99444	4.9	1.34183	0.770852	91	1.32568	1.36173	373.169	-0.0842807	0.862526	2-3 times per week	Only during sports practice	YES
3	5.91	28.3333	29.9	1.56667	5.1	1.44545	1.233	90.2	3.80844	1.64345	356.737	0.842072	0.111542	2-4 times per month	Regular	YES
3	0.23	25.6667	27.1111	1.44444	5.1	1.2833	0.80618	85.9	1.35743	1.57978	240.539	-0.957635	-0.457553	2-4 times per month	Regular	YES
2	0.77	25.3333	32.4889	7.15556	4.5	1.37218	0.886491	79.2	1.50578	1.59106	239.686	0.0258759	0.574952	2-4 times per month	Regular	NO
2	<0,3	27.8333	27.2333	-0.6	4.9	1.21352	0.662758	92.7	1.05289	1.59106	313.369	-0.706164	1.11719	Once per month or less often	Never	NO
3	2.26	27	25.7111	-1.28889	5.1	1.37585	0.832509	79.5	1.33481	1.27875	240.802	0.414337	0.0606042	Once per month or less often	Never	NO
2	0.72	26.9167	33.19	6.27333	4.9	1.27944	0.755875	85.8	1.20756	1.47712	427.143	-0.229043	-0.818469	2-4 times per month	Regular	YES
3	0.47	27.9167	24.165	-3.75167	4.9	1.33506	0.633468	84.1	0.892914	1.23045	207.488	-0.377404	-0.294352	2-4 times per month	Only during sports practice	YES
3	<0,3	29.8333	32.845	3.01167	5	1.3296	0.778151	96	1.42222	1.6902	254.096	-0.500853	-0.093975	2-4 times per month	Only during sports practice	YES
3	0.3	26.4167	33.015	6.59833	5	1.31218	0.690196	92.2	1.11551	1.20412	219.143	-0.615988	0.137826	2-4 times per month	Only during sports practice	YES
2	0.61	29.4167	33.24	3.82333	5.1	1.32201	0.414973	84.6	0.543111	1.5682	321.2	-0.301594	-1.02972	2-4 times per month	Only during sports practice	YES
3	1.43	30.6667	32.58	1.91333	5.3	1.21748	0.531479	93.6	0.785778	1.77815	217.787	0.196329	0.171414	2-4 times per month	Only during sports practice	YES
3	0.48	28.75	29.9	1.15	5.1	1.27068	0.39794	89.2	0.550617	1.34242	257.378	-0.486229	-0.256083	2-4 times per month	Regular	YES
3	1.95	29.3333	28.08	-1.25333	5.2	1.33686	0.886491	88.5	1.68259	1.34242	252.371	0.290482	0.850099	2-4 times per month	Regular	YES
4	<0,3	25.9167	26.72	0.803333	4.9	1.32118	0.755875	90.8	1.27793	1.716	202.071	-1.12114	0.998648	2-4 times per month	Only during sports practice	YES
4	<0,3	26.4167	28.37	1.95333	5.4	1.39094	1.02531	95.6	2.50212	1.38021	250.679	-0.957635	0.798606	2-3 times per week	Only during sports practice	YES
3	2.05	28.3333	26.72	-1.61333	5.4	1.29535	0.462398	96.8	0.693136	1.20412	246.294	0.272813	-0.122717	2-4 times per month	Only during sports practice	YES
4	1.67	29.9167	33.26	3.34333	4.6	1.3251	0.832509	101.8	1.70923	1.76343	231.704	0.115112	0.365913	2-3 times per week	Regular	YES
3	0.97	31.5	38.01	6.51	5	1.32222	0.50515	88.6	0.700049	1.23045	209.102	0.0293996	0.381692	2-4 times per month	Only during sports practice	YES
4	0.41	28.4167	32.395	3.97833	4.9	1.35927	1.01703	91.2	2.34193	1.30103	216.858	-0.519078	0.629946	2-3 times per week	Only during sports practice	YES
